# Supplementary material for: Spatiotemporal Distribution of Hand, Foot, and Mouth Disease and the Influence of Air Pollutants and Socioeconomic Factors on Incidence in Fujian, China
Source: Trop Med Infect Dis. 2025 Jul 3;10(7):188. doi: 10.3390/tropicalmed10070188 (PMC12298525; doi:10.3390/tropicalmed10070188)
Supplement: Supplementary file 1 [file tropicalmed-10-00188-s001.zip]

Archive with 1 entries (1 files):
- tropicalmed-3616724-supplementary.pdf
